# Supplementary material for: The relation between proteinuria and the severity of COVID-19
Source: Clin Exp Nephrol. 2023 Nov 14;28(3):235–44. doi: 10.1007/s10157-023-02428-9 (PMC10881620; doi:10.1007/s10157-023-02428-9)
Supplement: Supplementary file 1 — Supplementary Methods: Cardiovascular disease was defined as heart failure, pulmonary edema, acute myocardial infarction, angina pectoris, aortic dissection, arrhythmia, endocarditis, and valvular disease. The term “lung disease” was used for interstitial pneumonia, asthma, pulmonary fibrosis, empyema, chronic obstructive pulmonary disease, sarcoidosis, tuberculosis, nontuberculous mycobacterial lung disease, hypersensitivity pneumonitis, eosinophilic granulomatosis with polyangiitis, pulmonary thromboembolism, bronchiectasis, and lung cancer (XLSX 13 kb) [file 10157_2023_2428_MOESM1_ESM.xlsx]

## Sheet: Sheet1
Supplementary Table 1 The association between proteinuria and various inflammation-related parameters on admission
		Proteinuria (-)	Proteinuria (+)	P
Variable
CRP		1.44 (0.53 to 4.35)	3.75 (1.51 to 9.88)	<0.01
leukocyte		5300 (4030 to 7100)	5500 (4350 to 6980)	0.40
lymphocyte		1100 (700 to 1600)	900 (600 to 1530)	0.09
Body temperature		37.6 (36.9 to 38.2)	37.9 (37.1 to 38.5)	0.14
hematuria ≥1 + [%]		29/124 (23.4%)	39/74 (52.7%)	<0.01

## Sheet: Sheet2
Supplementary Table 2 The association between various inflammation-related parameters on admission and outcomes
		Developing pneumonia				Oxygen administration				Mechanical ventilators				In-hospital mortality
		With	Without	P		With	Without	P		With	Without	P		Death	Surviver	P
Variable		n=148	n=176			n=93	n=243			n=19	n=316			n=14	n=328
CRP		3.16 (1.05 to 8.49)	1.44 (0.33 to 3.76)	<0.01		6.06 (2.51 to 14.31)	1.42 (0.48 to 3.07)	<0.01		7.80 (4.27 to 11.58)	1.78 (0.69 to 5.60)	<0.01		7.80 (5.34 to 14.80)	1.82 (0.72 to 5.63)	<0.01
leukocyte		5200 (3750 to 6430)	5500 (4400 to 7750)	0.02		5400 (4150 to 6850)	5300 (4100 to 7100)	0.95		4400 (2950 to 7350)	5400 (4100 to 6850)	0.34		6100 (4050 to 7600)	5400 (4100 to 6880)	0.74
lymphocyte		900 (600 to 1500)	1100 (800 to 1600)	0.03		800 (600 to 1300)	1100 (800 to 1600)	<0.01		600 (400 to 1150)	1100 (700 to 1600)	0.02		700 (400 to 1100)	1100 (700 to 1600)	0.04
Body temperature		37.9 (37.0 to 38.4)	37.5 (36.8 to 38.4)	0.14		37.9 (37.3 to 38.5)	37.5 (36.8 to 38.2)	0.02		38.0 (37.0 to 38.2)	37.6 (37.0 to 38.4)	0.80		38.0 (37.1 to 38.5)	37.6 (37.0 to 38.3)	0.60
hematuria ≥1 + [%]		34 (33.3%)	32 (35.2%)	0.88		20 (33.3%)	46 (33.8%)	1.00		3 (23.1%)	63 (34.6%)	0.55		6 (66.6%)	62 (32.8%)	0.045

## Sheet: Sheet3
Supplementary Table 3: The association between changes in proteinuria and patient outcomes
Changes in proteinuria			Developing pneumonia				Oxygen administration				Mechanical ventilators				In-hospital mortality
(-)→(-) n = 116			50/113 (44.3%)				25/114 (21.9%)				10/113 (8.9%)				3/116 (2.6%)
(-)→(+) n = 43			33/43 (76.7%) chi-square, p < 0.01				22/43 (51.2%) chi-square, p < 0.01				3/43 (7.0%) chi-square, p = 0.30				4/43 (9.3%) chi-square, p = 0.21
(+)→(-) n = 31			4/8 (50.0%)				3/8 (37.5%)				0/8 (0%)				1/8 (12.5%)
(+)→(+) n = 8			15/29 (51.7%)				10/31 (32.3%)				0/31 (0%)				1/31 (3.2%)
